# Supplementary material for: Development of Oral Microemulsion Spray Containing Pentacyclic Triterpenes-Rich Centella asiatica (L.) Urb. Extract for Healing Mouth Ulcers
Source: Pharmaceutics. 2022 Nov 20;14(11):2531. doi: 10.3390/pharmaceutics14112531 (PMC9694358; doi:10.3390/pharmaceutics14112531)
Supplement: Supplementary file 1 [file pharmaceutics-14-02531-s001.zip]

Archive with 1 entries (1 files):
- pharmaceutics-1991678-SM.pdf
